# Supplementary material for: First Total Diet Study of Aflatoxins in Singapore: Exposure Risk, High-Risk Foods, and Public Health Implications
Source: Toxins (Basel). 2025 Jun 25;17(7):324. doi: 10.3390/toxins17070324 (PMC12299484; doi:10.3390/toxins17070324)
Supplement: Supplementary file 1 [file toxins-17-00324-s001.zip]

Archive with 1 entries (1 files):
- toxins-3666446-supplementary.pdf
